# Supplementary material for: Steal Syndrome in Free Flap Microvascular Reconstruction of the Lower Extremity: Systematic Review of Incidence, Risk Factors, and Surgical Management
Source: Bioengineering (Basel). 2025 Jun 12;12(6):647. doi: 10.3390/bioengineering12060647 (PMC12189075; doi:10.3390/bioengineering12060647)
Supplement: Supplementary file 1 [file bioengineering-12-00647-s001.zip]

Archive with 1 entries (1 files):
- bioengineering-3674204-supplementary.pdf
